# Supplementary material for: Microbiological Testing for the Proper Assessment of the Hygiene Status of Beef Carcasses
Source: Microorganisms. 2019 Mar 19;7(3):86. doi: 10.3390/microorganisms7030086 (PMC6462900; doi:10.3390/microorganisms7030086)
Supplement: Supplementary file 1 [file microorganisms-07-00086-s001.zip]

Archive with 3 entries (3 files):
- Suppl Figure 1 - 2019 01 10.pdf
- Suppl Figure 2 - 2019 01 10.pdf
- Suppl Figure 3 - 2019 01 10.pdf
